# Supplementary material for: Semi-automated sequence curation for reliable reference datasets in ITS2 vascular plant DNA (meta-)barcoding
Source: Sci Data. 2024 Jan 25;11:129. doi: 10.1038/s41597-024-02962-5 (PMC10810873; doi:10.1038/s41597-024-02962-5)
Supplement: Supplementary file 1 — Table S1 [file 41597_2024_2962_MOESM1_ESM.xlsx]

## Sheet: Folha1
Table S1 List of the accesion number of the sequences removed during the automated curation
Global database	Crop database
AB000326	AB059747
AB001483	AB059839
AB001484	AB059845
AB001487	AB059848
AB002616	AB059855
AB004938	AB060105
AB004939	AB195716
AB004940	AB441755
AB004945	AB456109
AB004961	AB456117
AB004962	AB496974
AB004994	AB496975
AB004995	AB513367
AB004996	AB513368
AB011612	AF006774
AB011613	AF006775
AB011614	AF006776
AB011615	AF006777
AB011616	AF006782
AB011617	AF006783
AB011618	AF006784
AB011619	AF006785
AB011620	AF006802
AB011621	AF006806
AB011622	AF013319
AB011623	AF013321
AB011624	AF013322
AB011625	AF013333
AB011626	AF013344
AB011627	AF013347
AB011628	AF017670
AB019948	AF017671
AB020352	AF029373
AB020375	AF029374
AB020421	AF128098
AB020423	AF128100
AB020428	AF128101
AB020430	AF144654
AB020443	AF169230
AB020446	AF179562
AB020449	AF251360
AB020453	AF251361
AB020464	AF251362
AB020466	AF251363
AB020467	AF251364
AB020475	AF318754
AB022734	AH003468
AB022735	AH003471
AB022736	AJ242401
AB022737	AJ245403
AB022738	AJ288117
AB023993	AJ300215
AB027247	AJ301799
AB032049	AJ400137
AB032051	AJ400138
AB033318	AJ411900
AB035208	AJ512220
AB035209	AJ585193
AB035285	AJ744705
AB035991	AJ744706
AB035997	AJ744707
AB036014	AJ744708
AB046386	AJ744709
AB059747	AJ744710
AB059839	AJ744711
AB059840	AJ744712
AB059841	AJ744713
AB059842	AJ744714
AB059844	AJ744715
AB059845	AJ744716
AB059846	AJ744717
AB059847	AJ744718
AB059849	AJ744719
AB059851	AJ744720
AB059852	AJ744721
AB059853	AJ744722
AB060083	AJ744723
AB060084	AJ744724
AB060085	AJ744725
AB060086	AJ744726
AB071689	AJ744727
AB076188	AJ744728
AB076202	AJ744729
AB076204	AJ744730
AB076205	AJ744731
AB076216	AJ744732
AB076219	AJ744733
AB076222	AJ744734
AB076225	AJ744735
AB076229	AJ744736
AB076568	AJ744737
AB083103	AJ744738
AB083104	AJ744739
AB083105	AJ744740
AB083106	AJ877271
AB088559	AJ877277
AB088564	AJ877286
AB088565	AJ877288
AB088592	AJ877290
AB088595	AJ877292
AB088606	AJ877295
AB095079	AJ877297
AB095080	AJ877299
AB097637	AJ877302
AB097638	AJ877305
AB097639	AJ877307
AB097640	AJ878722
AB097650	AJ878724
AB097651	AJ878729
AB097652	AJ938147
AB097653	AM229658
AB097654	AM411183
AB097655	AM933449
AB097656	AM933453
AB097657	AY346110
AB097658	AY346112
AB097659	AY346113
AB097660	AY346114
AB097661	AY346115
AB097662	AY346116
AB097663	AY346117
AB097664	AY346118
AB097665	AY346119
AB103529	AY346121
AB103531	AY427536
AB103538	AY818198
AB104587	AY818217
AB109974	AY875827
AB110812	AY965706
AB114899	AY965708
AB119663	AY965715
AB119664	AY965716
AB119665	DQ003661
AB119666	DQ003665
AB119667	DQ003668
AB119669	DQ003669
AB124842	DQ005990
AB125290	DQ179144
AB125297	DQ179145
AB125299	DQ179146
AB125300	DQ179147
AB125301	DQ179148
AB126353	DQ179149
AB169957	DQ179150
AB175005	DQ179152
AB175018	DQ179153
AB175019	DQ179154
AB177818	DQ179155
AB177820	DQ179156
AB177821	DQ179160
AB177823	DQ179162
AB177825	DQ179166
AB177827	DQ179167
AB177828	DQ179176
AB177830	DQ179182
AB177833	DQ179189
AB177835	DQ179222
AB177836	DQ179223
AB180710	EF211080
AB190845	EF527217
AB190847	EF527218
AB190849	EF527219
AB190851	EF527220
AB194539	EF527221
AB194540	EF527222
AB194543	EF527223
AB194554	EF527224
AB194555	EF527225
AB194556	EF527226
AB194558	EF530149
AB194562	EF530150
AB194567	EF530151
AB195563	EF530152
AB195564	EF530153
AB195565	EF530154
AB195566	EF530155
AB195567	EF530156
AB195568	EF530157
AB195579	EF530158
AB196738	EF530159
AB198351	EF530160
AB198363	EF530370
AB198364	EF530374
AB200418	EF579611
AB212097	EF579612
AB212098	EF579613
AB212102	EF579614
AB212104	EF579616
AB212106	EF579617
AB212107	EF579618
AB212113	EF579619
AB212116	EF579620
AB212117	EF579622
AB217529	EU051381
AB217550	EU091645
AB217557	EU150087
AB217562	EU252115
AB218964	EU288850
AB218965	EU288889
AB218966	EU288919
AB219824	EU288920
AB219825	EU515312
AB219826	EU594575
AB219827	EU606218
AB219828	EU626336
AB219829	EU626354
AB219830	EU626355
AB219831	EU626356
AB244985	EU626357
AB245517	EU626358
AB245518	EU626359
AB245519	EU626361
AB246191	EU626362
AB246192	EU626363
AB246319	EU626364
AB246965	EU626370
AB246967	EU626371
AB246969	EU626396
AB246971	EU760390
AB246973	EU760392
AB246975	FJ011736
AB246977	FJ172178
AB246979	FJ229967
AB246981	FJ428084
AB246983	FJ428087
AB246985	FJ428094
AB246987	FJ503006
AB246989	FJ515938
AB246991	FJ516462
AB246993	FJ554634
AB246995	FJ572043
AB246997	FJ626399
AB246999	FJ641918
AB247001	FJ641919
AB247003	FJ641920
AB247005	FJ641921
AB247007	FJ641922
AB247009	FJ641940
AB247011	FJ664289
AB247013	FJ664303
AB247015	FJ664304
AB247017	FJ794718
AB247019	FJ890324
AB247021	FJ915097
AB247023	FJ956764
AB247025	FJ998171
AB247027	FJ998172
AB247029	FM998862
AB247031	FM998869
AB247033	FM998870
AB247035	FM998879
AB247037	FM998881
AB247039	FR727858
AB247041	FR727916
AB247043	FR727935
AB247045	FR727941
AB247047	FR727954
AB247049	GQ166165
AB250269	GQ166643
AB250630	GQ166644
AB250631	GQ182976
AB259959	GQ260096
AB260868	GQ260115
AB260877	GQ275377
AB260878	GQ395445
AB261692	GQ395446
AB266246	GQ395447
AB271243	GQ395448
AB271266	GQ395449
AB271319	GQ395450
AB271408	GQ395451
AB271417	GQ395452
AB271423	GQ395453
AB271424	GQ395454
AB271425	GQ395455
AB275822	GQ395456
AB275823	GQ395457
AB275824	GQ395458
AB275825	GQ395459
AB275826	GQ395460
AB275838	GQ395461
AB275839	GQ395462
AB275840	GQ395463
AB275841	GQ395464
AB275842	GQ395465
AB275843	GQ395466
AB275844	GQ395467
AB275845	GQ434089
AB275846	GQ434177
AB275847	GQ434205
AB275872	GQ434211
AB280825	GQ434234
AB280826	GQ434953
AB280827	GQ434967
AB280828	GQ435008
AB280829	GQ435243
AB280882	GQ435256
AB280917	GQ435268
AB280918	GQ435269
AB281135	GQ435316
AB285167	GQ435317
AB285171	GQ435337
AB287331	GQ435466
AB288025	GQ435535
AB298454	GQ435563
AB298455	GQ435617
AB298456	GQ435698
AB298462	GQ435746
AB298463	GQ435758
AB298464	GQ435850
AB298465	GQ435928
AB301072	GQ435929
AB329695	GQ435954
AB329699	GQ436096
AB330991	GQ436127
AB332040	GQ436128
AB332041	GQ436174
AB332042	GQ436175
AB332395	GQ436185
AB355681	GQ436261
AB355682	GQ436330
AB355684	GQ436331
AB355685	GQ436379
AB359069	GQ436392
AB359070	GQ436565
AB359071	GQ436597
AB359072	GQ436598
AB359073	GQ436605
AB359742	GQ436606
AB359779	GQ436654
AB359817	GQ436655
AB359824	GQ436746
AB359833	GQ436762
AB359838	GQ891869
AB359850	GQ891870
AB359852	GQ891871
AB359866	GQ891875
AB359869	GQ891876
AB359874	GQ891877
AB359876	GQ891879
AB359878	GQ891880
AB359886	GU356548
AB365186	GU474425
AB369650	GU815246
AB376675	HE574823
AB425969	HE574824
AB441753	HE574847
AB441755	HE574848
AB441756	HE574849
AB441758	HE602376
AB441759	HE602409
AB441760	HM049894
AB441762	HM990107
AB441763	HM990108
AB441768	HM990114
AB445982	HQ148136
AB445984	HQ148137
AB445988	HQ148138
AB446002	HQ148139
AB446014	HQ148141
AB446040	HQ148142
AB446044	HQ148143
AB446101	HQ148144
AB446169	HQ148145
AB446171	HQ148146
AB446173	HQ148147
AB446175	HQ331321
AB446177	HQ331398
AB446179	HQ331404
AB446181	HQ331429
AB446183	JF977062
AB446195	JF978094
AB446197	JF978095
AB446198	JF978096
AB446199	JF978125
AB446201	JF978126
AB446202	JF978128
AB446203	JN115019
AB456054	JN661210
AB456060	JN681149
AB456109	JQ392466
AB456117	JQ392467
AB456118	JQ885413
AB480587	JQ885414
AB480606	JQ885415
AB480612	JQ885416
AB480613	JQ885417
AB496974	JQ885418
AB496975	JQ885419
AB511842	JQ885420
AB511843	JQ885421
AB511844	JQ885422
AB513367	JQ885423
AB513368	JQ885424
AB520746	JQ885425
AB520747	JQ885426
AB520749	JQ885427
AB520750	JQ885428
AB520751	JQ885429
AB520752	JQ885430
AB520753	JQ885431
AB541108	JQ885432
AB541109	JQ885433
AB542782	JQ885434
AB550058	JQ885435
AB550060	JQ885436
AB550061	JQ885437
AB550062	JQ885438
AB550063	JQ990165
AB550093	JX233505
AB560967	JX495452
AB568425	JX862621
AB573816	JX862655
AB573817	KC004028
AB573818	KC193780
AB573819	KC193781
AB573820	KC193783
AB573821	KC213731
AB573857	KC213732
AB573858	KC213734
AB573859	KC213735
AB573860	KC213736
AB573861	KC213737
AB573862	KC213738
AB573863	KC213740
AB573864	KC213741
AB592343	KC213744
AB592344	KC213745
AB593515	KC213746
AB593553	KC213747
AB593600	KC213748
AB593614	KC213749
AB593636	KC904069
AB593668	KC922442
AB593670	KF022369
AB594725	KF022370
AB597720	KF317639
AB597721	KF482083
AB597722	KF482105
AB597723	KF482107
AB597724	KF482108
AB597725	KF544886
AB597726	KF805102
AB597727	KF835489
AB597728	KJ188984
AB597729	KJ467169
AB597730	KJ467174
AB597731	KJ467176
AB597732	KJ579170
AB597733	KM586403
AB597734	KP036530
AB597735	KP711058
AB597736	KP896917
AB597737	KR069106
AB597738	KR139968
AB597739	KR139969
AB597740	KR139970
AB597741	KR139971
AB597742	KR139972
AB597743	KR139974
AB597744	KR230098
AB597745	KR996721
AB597746	KR996722
AB597747	KR996723
AB597748	KR996724
AB597749	KR996725
AB597750	KR996726
AB597751	KR996727
AB597752	KT074390
AB597753	KT074412
AB597754	KT074413
AB597755	KT257611
AB597756	KT347505
AB597757	KT347506
AB597758	KT347507
AB597759	KT347508
AB597760	KT625479
AB597761	KT696446
AB597762	KT696447
AB597763	KT696448
AB597764	KT696449
AB597765	KT696450
AB597766	KT696451
AB597767	KT696452
AB597768	KT696453
AB598042	KT696458
AB598043	KT696461
AB598044	KT696462
AB598807	KT696463
AB598808	KT696464
AB598809	KT696465
AB600684	KT696466
AB600693	KT696467
AB600718	KT696468
AB600729	KT696470
AB600731	KT696471
AB600739	KT696472
AB600743	KT696473
AB603751	KT696475
AB603752	KT696476
AB603753	KT696477
AB604291	KT696478
AB604292	KT696479
AB608791	KT696480
AB608792	KT696481
AB608793	KT696482
AB608794	KT696483
AB610495	KT696484
AB623040	KT696485
AB623041	KT696486
AB623042	KT696487
AB624570	KT696488
AB624571	KT696489
AB624572	KT696490
AB624573	KT865635
AB624574	KT865636
AB624575	KT865637
AB624576	KT865638
AB624577	KT865639
AB624578	KT865640
AB624579	KT865641
AB625541	KT865642
AB625542	KT865643
AB625543	KT865644
AB625544	KT898135
AB625545	KU182530
AB625546	KU182531
AB625547	KU182532
AB625548	KU182533
AB625549	KU182534
AB625550	KU182535
AB625551	KU182536
AB625552	KU512933
AB625553	KU528507
AB625554	KX057893
AB625555	KX087787
AB625611	KX087788
AB627408	KX087789
AB627409	KX282226
AB627417	KX282227
AB627419	KX282228
AB627420	KY197914
AB627421	KY437101
AB627429	KY486202
AB663324	KY652971
AB663327	KY700425
AB663330	KY700426
AB663333	KY700427
AB663336	KY700574
AB663339	KY710751
AB663340	KY710752
AB663341	KY710762
AB663342	KY780580
AB665562	KY780581
AB665563	KY780582
AB665564	KY780583
AB665565	KY780584
AB665566	KY786056
AB665567	KY872648
AB665568	KY872717
AB665569	KY941104
AB665570	KY941111
AB665571	KY941112
AB665572	KY952675
AB665573	KY952676
AB665574	KY952678
AB675714	KY952680
AB675865	KY952682
AB675867	LC020014
AB675889	LC020015
AB675890	LC076480
AB675914	LC076491
AB683314	LC076501
AB683973	LC082004
AB683974	LC193764
AB683976	LC193766
AB685414	LC193767
AB728734	LC193769
AB728735	LC193770
AB728736	LC193771
AB728737	LC193772
AB728738	LC193773
AB728739	LC193774
AB728740	LC193775
AB728741	LC193776
AB728742	LC193777
AB728743	LC193778
AB728744	LC193779
AB728745	LC193782
AB728746	LC193783
AB728747	LC193784
AB728748	LC193785
AB728749	LC193786
AB728750	LC193787
AB728751	LC193788
AB728752	LC193789
AB734112	LC193790
AB735240	LC193792
AB735250	LC193794
AB735255	LC193795
AB735259	LC193796
AB735260	LC193797
AB735270	LC375796
AB735273	LC435065
AB735274	LC435066
AB735275	LC435073
AB735276	LC510571
AB735277	LC510572
AB735278	LC510573
AB735279	LC510574
AB735294	LC510575
AB735295	LC510576
AB735296	LC510577
AB735342	LC510578
AB735343	LC510579
AB735344	LC639756
AB735345	LC639764
AB735346	MF029733
AB735347	MF029734
AB735348	MF155027
AB735349	MF322626
AB735350	MF467914
AB735351	MF480399
AB735352	MF480400
AB735353	MF480402
AB735354	MF480404
AB735355	MF480405
AB735356	MF510832
AB735357	MF576479
AB735358	MF576480
AB735359	MF576482
AB735360	MF576489
AB735361	MF576496
AB735362	MF576498
AB735363	MG215771
AB735364	MG216667
AB735365	MG216762
AB735366	MG217532
AB735367	MG217894
AB744004	MG219749
AB750728	MG235534
AB752083	MG235783
AB758295	MG235810
AB762288	MG236194
AB762289	MG236609
AB762691	MG236873
AB762692	MG237433
AB762693	MG237696
AB763354	MG461607
AB763358	MG735473
AB763363	MG735482
AB763364	MG757735
AB763367	MG757736
AB763370	MG845588
AB771951	MG845590
AB771952	MG845591
AB771953	MG845592
AB771954	MG845593
AB775133	MG845596
AB795595	MG923974
AB795600	MH357894
AB795601	MH645781
AB808586	MH645782
AB817880	MH668886
AB817881	MH688902
AB817882	MH712665
AB817883	MH813206
AB817884	MH813207
AB817885	MH813208
AB817886	MH997437
AB817887	MK087939
AB817888	MK216502
AB817889	MK371833
AB818542	MK371843
AB828602	MK371849
AB828614	MK371850
AB828626	MK371851
AB828645	MK371854
AB828651	MK371892
AB828661	MK371934
AB828666	MK371936
AB830496	MK371960
AB830497	MK371969
AB830498	MK371983
AB830499	MK371984
AB830500	MK371987
AB830501	MK372005
AB830502	MK372013
AB830503	MK372017
AB830504	MK372221
AB830505	MK418748
AB830506	MK418749
AB830507	MK418750
AB830510	MK418751
AB830511	MK418752
AB830512	MK503098
AB830513	MK503132
AB830514	MK503135
AB830515	MK503138
AB830516	MK503141
AB847640	MK503142
AB847656	MK503143
AB854484	MK503144
AB872921	MK503179
AB872922	MK503180
AB872923	MK503181
AB894149	MK602633
AB894151	MK602634
AB894152	MK612045
AB894329	MK612075
AB894330	MK656101
AB894331	MK656103
AB894332	MK975254
AB894333	MK975255
AB894334	MK975256
AB904756	MK975257
AB904757	MN190678
AB904758	MN190679
AB904760	MN190680
AB904761	MN190681
AB904762	MN190682
AB904763	MN700044
AB904764	MN700267
AB904765	MN719115
AB905580	MN719118
AB905581	MN719121
AB905582	MN736617
AB905583	MN736618
AB905584	MN736619
AB905585	MN736620
AB905586	MN736621
AB905587	MT084554
AB905588	MT126054
AB906382	MT126055
AB906383	MT126063
AB906384	MT126068
AB906385	MT126070
AB906386	MT126096
AB906387	MT126104
AB906388	MT126106
AB906389	MT126130
AB906390	MT126132
AB906391	MT126133
AB906392	MT126144
AB906393	MT126146
AB906394	MT126152
AB906395	MT137487
AB906890	MT328063
AB906891	MT547698
AB906892	MT547702
AB906893	MT547703
AB906894	MT547705
AB914686	MT547706
AB917108	MT556478
AB917115	MT811814
AB917117	MT823201
AB917120	MT823202
AB917121	MT823203
AB917123	MT823204
AB917124	MW054208
AB933331	MW290145
AB933496	MW290146
AB933498	MW366655
AB971362	MW366658
AB971363	MW366659
AB971364	MW366660
AB971365	MW366662
AB972337	MW366663
AB972341	MW366664
AB972343	MW366665
AB972345	MW366666
AB972350	MW366667
AB972356	MW366669
AB976659	MW366671
AB976664	MW366672
AB979532	MW366905
AB979538	MW386311
AB979561	MW507004
AB979564	MW509868
AB979568	MW509869
AB979572	MW509871
AB979574	MW509895
AB979575	MW533424
AB979583	MW599191
AB979585	MW617267
AB979590	MW617268
AB979594	MW622075
AB983626	MW622077
AB983627	MW624401
AB983628	MZ148792
AB983629	MZ148793
AB983630	MZ233637
AB983631	MZ233641
AB983632	MZ233642
AB983633	MZ233643
AB983634	MZ233646
AB983635	MZ364344
AB983636	MZ489735
AB983637	MZ701861
AB983638	OK483479
AB983639	OK483480
AB983640	OK483481
AB983641	OK483483
AB983642	OK483485
AB983643	OK483486
AB983644	OK483487
AB987684	OK483488
AB987686	OK483489
AF006764	OK483492
AF006765	OK483493
AF006766	OK563054
AF006767	OK563055
AF006768	OK563056
AF006769	OK563064
AF006770	OK623394
AF006771	OK623395
AF006772	OK623398
AF006773	OK623401
AF006774	OL536581
AF006775	OM638714
AF006776	OM638718
AF006777	OM638720
AF006778	OM638740
AF006779	OM638749
AF006780	OM638752
AF006781	OM658352
AF006782	OM658354
AF006783	ON140365
AF006784	ON140375
AF006785	ON140376
AF006786	ON149274
AF006787	ON167515
AF006788	ON201447
AF006789	ON201457
AF006790	ON351681
AF006791	OP004004
AF006792	OP714416
AF006793	OP978706
AF006794	OP978707
AF006795	OP978788
AF006796	OQ129944
AF006797	OQ130006
AF006798	OQ130008
AF006799	OQ147229
AF006800	OQ170787
AF006801	U16195
AF006803	U46602
AF006804	U46614
AF006805	U46616
AF006807	U46619
AF006808	U46635
AF006809	U46636
AF006810	U46647
AF006811	U46648
AF006816	Y19447
AF008964	Y19468
AF013302	Z96884
AF013303	Z96886
AF013309	Z96888
AF013310	Z96890
AF013315	Z96892
AF013317	Z96893
AF013319	Z96894
AF013321
AF013322
AF013337
AF013338
AF013344
AF013347
AF013349
AF013350
AF013355
AF013357
AF013981
AF013982
AF015436
AF017667
AF017668
AF017669
AF017670
AF017671
AF017675
AF017676
AF017677
AF017679
AF017682
AF017684
AF017685
AF017686
AF019255
AF019256
AF019807
AF019810
AF019815
AF019857
AF020363
AF020364
AF020367
AF020370
AF020373
AF020374
AF020376
AF020383
AF021160
AF023446
AF024627
AF025777
AF025778
AF025789
AF027473
AF027480
AF027489
AF029373
AF029374
AF029379
AF029380
AF029381
AF029385
AF029387
AF029388
AF029389
AF029855
AF031056
AF033277
AF033278
AF033279
AF033280
AF033281
AF033282
AF033283
AF033284
AF033285
AF033287
AF033288
AF033289
AF033291
AF033293
AF033294
AF033295
AF033296
AF033624
AF033625
AF033626
AF033627
AF033628
AF033629
AF033630
AF033632
AF033633
AF033635
AF033636
AF033637
AF033638
AF033639
AF033640
AF033641
AF033642
AF033643
AF033644
AF033645
AF033646
AF033647
AF033648
AF033649
AF033652
AF034912
AF035341
AF037608
AF037615
AF037616
AF037617
AF037624
AF040058
AF040059
AF040073
AF040154
AF040155
AF045386
AF045404
AF046954
AF047681
AF047682
AF051951
AF051952
AF051953
AF051954
AF051955
AF051956
AF051957
AF051958
AF051959
AF051960
AF051961
AF051962
AF051963
AF051964
AF051965
AF051966
AF051967
AF051968
AF051969
AF051970
AF051971
AF051972
AF051973
AF051974
AF051975
AF054422
AF054423
AF054424
AF054425
AF054427
AF054435
AF054438
AF054440
AF055113
AF058876
AF058877
AF061159
AF061160
AF061161
AF061162
AF061163
AF061164
AF061165
AF061166
AF061167
AF061168
AF061169
AF061170
AF061171
AF061172
AF061173
AF061174
AF061175
AF061176
AF061377
AF061378
AF061380
AF061381
AF061392
AF067592
AF069126
AF071993
AF072020
AF072036
AF074249
AF074251
AF074253
AF074257
AF074258
AF074262
AF077098
AF077105
AF077110
AF077875
AF077884
AF077887
AF077900
AF078004
AF080049
AF080055
AF081256
AF081521
AF091151
AF098166
AF098168
AF098171
AF098173
AF098174
AF098175
AF098176
AF098177
AF098178
AF098179
AF098180
AF098181
AF098192
AF098414
AF098433
AF098787
AF100901
AF102272
AF102274
AF102275
AF115184
AF115185
AF115186
AF115188
AF115209
AF115241
AF117895
AF118494
AF118498
AF118864
AF119448
AF119457
AF119458
AF119459
AF121674
AF121681
AF126368
AF127161
AF127162
AF127163
AF127164
AF127165
AF127166
AF127167
AF127168
AF127169
AF127170
AF128094
AF128098
AF128100
AF128101
AF128271
AF130256
AF130328
AF130333
AF130334
AF130820
AF130821
AF130822
AF130823
AF130824
AF130825
AF130826
AF130827
AF130828
AF130829
AF130830
AF130831
AF130832
AF130833
AF130834
AF130835
AF130836
AF130837
AF130838
AF130839
AF131225
AF134860
AF134861
AF134862
AF134863
AF136237
AF136285
AF136286
AF136287
AF136288
AF136291
AF137561
AF140693
AF140697
AF140698
AF140788
AF140796
AF143531
AF144107
AF144108
AF144109
AF144110
AF144124
AF144128
AF144653
AF145384
AF147139
AF147143
AF147144
AF147146
AF147150
AF147151
AF147164
AF147173
AF147179
AF149195
AF149200
AF149201
AF149327
AF149328
AF149350
AF149351
AF151007
AF151013
AF153483
AF153484
AF153485
AF153486
AF153487
AF153492
AF153495
AF154854
AF154855
AF154856
AF154858
AF154859
AF154860
AF154861
AF154862
AF154863
AF155241
AF155242
AF155243
AF155244
AF155245
AF155246
AF155247
AF155248
AF155249
AF155250
AF155251
AF155252
AF155253
AF155254
AF155255
AF155256
AF155257
AF155258
AF155259
AF155260
AF155261
AF155262
AF155263
AF155264
AF155266
AF155267
AF155268
AF155269
AF155270
AF155271
AF155272
AF155273
AF155274
AF155276
AF155277
AF155286
AF155303
AF155304
AF155308
AF155973
AF155975
AF156602
AF156993
AF156995
AF156997
AF156999
AF157000
AF157004
AF158916
AF158923
AF158925
AF158927
AF158948
AF158949
AF158950
AF161595
AF161666
AF162214
AF162215
AF162308
AF162309
AF162310
AF162311
AF162312
AF162313
AF162314
AF162315
AF162316
AF162317
AF162318
AF162319
AF162320
AF162321
AF162322
AF162323
AF162324
AF162325
AF162326
AF162327
AF162328
AF162329
AF163102
AF163103
AF163104
AF163105
AF163106
AF163107
AF163108
AF163109
AF163110
AF163111
AF163351
AF163419
AF164851
AF164855
AF165393
AF165405
AF165415
AF167189
AF167217
AF167220
AF167221
AF167222
AF167229
AF167231
AF167232
AF167236
AF168133
AF168135
AF168145
AF168151
AF168154
AF168155
AF168156
AF168157
AF168159
AF168162
AF168164
AF168165
AF168166
AF169230
AF169756
AF171174
AF171175
AF171986
AF171987
AF171988
AF171989
AF171990
AF171991
AF171992
AF171993
AF171994
AF171995
AF171996
AF171997
AF171998
AF171999
AF172000
AF172001
AF172002
AF172003
AF172004
AF172005
AF172006
AF172007
AF172008
AF172009
AF172010
AF172011
AF172012
AF172013
AF172014
AF172015
AF172016
AF172017
AF172018
AF172019
AF172020
AF172021
AF172022
AF172023
AF172024
AF177789
AF177823
AF177831
AF177857
AF178702
AF178703
AF178704
AF178705
AF178706
AF178707
AF178708
AF178709
AF178710
AF178711
AF178712
AF178713
AF178714
AF178715
AF178716
AF178717
AF178718
AF178719
AF178720
AF178721
AF178722
AF178723
AF178724
AF178725
AF178726
AF178727
AF178728
AF178729
AF178730
AF178731
AF178732
AF178733
AF178736
AF178741
AF178742
AF178745
AF179506
AF179529
AF179562
AF179582
AF180529
AF180530
AF180531
AF180532
AF180949
AF182428
AF182430
AF182431
AF182432
AF182435
AF182436
AF182437
AF182438
AF182439
AF182440
AF182441
AF182442
AF183517
AF183520
AF183528
AF183529
AF184769
AF185618
AF185622
AF185939
AF186500
AF187238
AF187239
AF187241
AF187242
AF187243
AF187244
AF187245
AF187246
AF187248
AF187249
AF187250
AF187251
AF187252
AF188041
AF188043
AF189055
AF190357
AF190358
AF190360
AF190361
AF190589
AF190590
AF190602
AF190603
AF190604
AF190757
AF190764
AF190765
AF192094
AF192095
AF192096
AF192097
AF192098
AF192099
AF192100
AF192101
AF192102
AF192103
AF192104
AF192106
AF192107
AF192108
AF192109
AF192110
AF192111
AF192112
AF192113
AF192114
AF192115
AF192116
AF192117
AF192119
AF192120
AF192121
AF192122
AF192124
AF192125
AF192126
AF192127
AF192128
AF192129
AF192130
AF192131
AF192132
AF192133
AF193664
AF193665
AF193666
AF193667
AF193668
AF193669
AF193670
AF193671
AF193672
AF193673
AF193674
AF193675
AF193676
AF193677
AF193678
AF193679
AF193680
AF193681
AF193682
AF193683
AF193684
AF193685
AF193686
AF193687
AF193688
AF193689
AF193690
AF193691
AF193692
AF193693
AF193694
AF193695
AF193696
AF193697
AF193698
AF193699
AF193700
AF193701
AF193702
AF193703
AF193704
AF193705
AF193706
AF193707
AF193708
AF193709
AF193710
AF193711
AF193712
AF193713
AF193714
AF193715
AF193716
AF193717
AF193718
AF193719
AF193720
AF193721
AF193722
AF193723
AF193724
AF193725
AF193726
AF193727
AF193728
AF193729
AF193730
AF193731
AF193732
AF193733
AF193734
AF193735
AF193736
AF193737
AF193738
AF193739
AF193740
AF193741
AF193742
AF193743
AF193744
AF193745
AF193746
AF193747
AF193748
AF193749
AF193750
AF193751
AF193752
AF201688
AF202952
AF203630
AF203633
AF203634
AF205584
AF205586
AF205587
AF208210
AF209784
AF209785
AF209787
AF209788
AF211338
AF211344
AF211345
AF215922
AF218261
AF218530
AF223531
AF228389
AF228390
AF229131
AF229289
AF229723
AF229729
AF229735
AF229748
AF229753
AF231054
AF233301
AF239381
AF241486
AF241490
AF241494
AF242227
AF242236
AF242256
AF242457
AF242460
AF242461
AF242462
AF242463
AF242464
AF242465
AF242468
AF242469
AF242470
AF242471
AF243257
AF243258
AF243259
AF243260
AF243261
AF243262
AF243263
AF243264
AF243265
AF243266
AF243267
AF243269
AF243270
AF243282
AF243286
AF243297
AF243298
AF243305
AF243306
AF243307
AF243308
AF243309
AF243311
AF243312
AF243313
AF243315
AF243316
AF243317
AF243319
AF243320
AF243321
AF243322
AF243323
AF243324
AF243327
AF243328
AF245415
AF245423
AF245425
AF245430
AF245432
AF247068
AF248356
AF248357
AF248358
AF248359
AF248360
AF248361
AF248362
AF248364
AF248365
AF248367
AF248369
AF248400
AF248401
AF248402
AF248403
AF248404
AF248405
AF248406
AF248413
AF248414
AF248416
AF248420
AF248425
AF251360
AF251361
AF251362
AF251363
AF251364
AF254458
AF256639
AF256647
AF256649
AF257930
AF258704
AF258775
AF258776
AF259570
AF259571
AF259578
AF260765
AF261164
AF261187
AF262882
AF265185
AF265199
AF271186
AF272247
AF272260
AF272267
AF272284
AF272309
AF275195
AF275196
AF275201
AF275203
AF275205
AF275694
AF276315
AF276316
AF276317
AF276318
AF276319
AF276320
AF276321
AF276322
AF276323
AF276324
AF276325
AF276326
AF276327
AF276328
AF276329
AF276330
AF276331
AF276332
AF276333
AF276334
AF276335
AF276336
AF276337
AF276338
AF276339
AF276340
AF276341
AF276342
AF276343
AF276344
AF276345
AF276346
AF276347
AF276348
AF276349
AF276350
AF276351
AF276352
AF276353
AF276354
AF276355
AF276356
AF276357
AF276358
AF276359
AF276360
AF276361
AF276362
AF276363
AF276364
AF276365
AF276366
AF276367
AF277293
AF280100
AF280101
AF280102
AF280103
AF280104
AF280105
AF280106
AF280412
AF280417
AF280418
AF280419
AF280977
AF281128
AF281130
AF284723
AF284725
AF284726
AF284727
AF284977
AF284999
AF285026
AF286351
AF289781
AF289845
AF293853
AF295042
AF296235
AF296242
AF297654
AF297656
AF297657
AF297828
AF297837
AF300291
AF300292
AF301479
AF302739
AF302742
AF302743
AF303015
AF303399
AF304031
AF304033
AF304035
AF304036
AF304037
AF305063
AF305332
AF307082
AF307085
AF307086
AF307087
AF307088
AF309146
AF309153
AF309159
AF309161
AF313035
AF313421
AF313433
AF313435
AF313437
AF313439
AF313441
AF313443
AF313445
AF314035
AF314042
AF314043
AF314044
AF314045
AF314046
AF314047
AF314048
AF315476
AF315477
AF315479
AF315495
AF316353
AF316354
AF316913
AF317895
AF318620
AF318622
AF318623
AF318624
AF318625
AF318626
AF318628
AF318629
AF318630
AF318631
AF318632
AF318633
AF318634
AF318635
AF318636
AF318637
AF318638
AF318639
AF318640
AF318641
AF318642
AF318643
AF318644
AF318645
AF318646
AF318647
AF318648
AF318649
AF318650
AF318651
AF318652
AF318653
AF318654
AF318655
AF318656
AF318754
AF319117
AF319126
AF319128
AF319137
AF321581
AF321582
AF321585
AF321586
AF321589
AF321590
AF321593
AF321594
AF321597
AF321600
AF321601
AF321604
AF321605
AF323279
AF323280
AF323281
AF323301
AF323302
AF323703
AF323806
AF323820
AF323826
AF323827
AF323828
AF323829
AF323832
AF323833
AF325112
AF325967
AF325968
AF325969
AF325970
AF326849
AF326850
AF326851
AF326852
AF326853
AF326854
AF326855
AF328628
AF328629
AF328630
AF328631
AF328632
AF328633
AF328634
AF328635
AF328636
AF328637
AF328650
AF328654
AF328669
AF328960
AF328961
AF328966
AF328967
AF328968
AF329011
AF329012
AF329013
AF329014
AF329015
AF329016
AF331921
AF333846
AF334256
AF334258
AF334261
AF334264
AF334771
AF334821
AF334822
AF334823
AF334824
AF334825
AF334826
AF337185
AF338216
AF338736
AF338737
AF338738
AF338739
AF338740
AF338741
AF338742
AF338743
[truncated: 41,950 more rows]
